# Supplementary material for: The Effect of Renal Denervation on T Cells in Patients with Resistant Hypertension
Source: Int J Mol Sci. 2023 Jan 27;24(3):2493. doi: 10.3390/ijms24032493 (PMC9917284; doi:10.3390/ijms24032493)
Supplement: Supplementary file 1 [file ijms-24-02493-s001.zip]

Archive with 1 entries (1 files):
- ijms-2150815-supplementary.pdf
